# Supplementary material for: Zafirlukast Induces VHL- and HIF-2α-Dependent Oxidative Cell Death in 786-O Clear Cell Renal Carcinoma Cells
Source: Int J Mol Sci. 2022 Mar 25;23(7):3567. doi: 10.3390/ijms23073567 (PMC8999127; doi:10.3390/ijms23073567)
Supplement: Supplementary file 1 [file ijms-23-03567-s001.zip]

Archive with 1 entries (1 files):
- ijms-1605549-supplementary.pdf
